# Supplementary material for: Exogenous Melatonin Enhances Photosynthetic Capacity and Related Gene Expression in A Dose-Dependent Manner in the Tea Plant (Camellia sinensis (L.) Kuntze)
Source: Int J Mol Sci. 2022 Jun 15;23(12):6694. doi: 10.3390/ijms23126694 (PMC9223723; doi:10.3390/ijms23126694)
Supplement: Supplementary file 1 [file ijms-23-06694-s001.zip]

Archive with 1 entries (1 files):
- ijms-1745059-supplementary.pdf
